# Supplementary material for: Production of Proinflammatory Cytokines by CD4+ and CD8+ T Cells in Response to Mycobacterial Antigens among Children and Adults with Tuberculosis
Source: Pathogens. 2023 Nov 14;12(11):1353. doi: 10.3390/pathogens12111353 (PMC10675744; doi:10.3390/pathogens12111353)
Supplement: Supplementary file 1 [file pathogens-12-01353-s001.zip]

Archive with 1 entries (1 files):
- pathogens-2650029-supplementary.pdf
